# Supplementary material for: Surgical site peptidylarginine deaminase 4 (PAD4), a biomarker of NETosis, correlates with insulin resistance in total joint arthroplasty patients: A preliminary report
Source: PLoS One. 2021 Jan 22;16(1):e0245594. doi: 10.1371/journal.pone.0245594 (PMC7822240; doi:10.1371/journal.pone.0245594)
Supplement: S1 Table — (XLSX) [file pone.0245594.s001.xlsx]

## Sheet: Table S1. Correlation table
S1 Table. Subject NETosis Markers -- Regression Table
Regression type		Parameter		Parameter		β		Adjusted r2		F		p-value
				Age (yrs)		-0.428		0.1298		3.878		0.0597
				Weight (kg)		0.089		0.009935		0.2709		0.607
		Plasma cf-dsDNA		BMI (Kg/m²)		0.281		0.01245		0.3278		0.5719
		(ng/mL)		Glucose (mg/dL)		0.014		8.51e-06		0.0002298		0.988
				Insulin (uIU/mL)		-0.057		4.865e-05		0.001314		0.9714
				HOMA-IR		-0.512		0.00197		0.05136		0.8225
				Age (yrs)		-0.003		0.002948		0.07984		0.7797
				Weight (kg)		0.016		0.09643		2.775		0.1078
Simple Linear		NE Abundance		BMI (Kg/m²)		0.019		0.01671		0.4589		0.5039
Regression		(A.U.)		Glucose (mg/dL)		-0.004		0.01313		0.3459		0.5615
				Insulin (uIU/mL)		-0.008		0.0089		0.2335		0.633
				HOMA-IR		-0.040		0.003732		0.1011		0.7529
				Age (yrs)		0.009		0.04114		1.158		0.2913
				Weight (kg)		0.002		0.00017		0.00534		0.9422
		PAD4 Abundance		BMI (Kg/m²)		0.018		0.02901		0.8067		0.3771
		(A.U.)		Glucose (mg/dL)		0.005		0.03575		1.001		0.3259
				Insulin (uIU/mL)		0.050		0.1418		4.692		0.0393
				HOMA-IR		0.194		0.1632		5.267		0.0297
		Plasma cf-dsDNA		HOMA-IR		-1.528		0.05228		0.3293		0.7225
Multiple Linear		(ng/mL)		BMI		0.447
Regression		NE Abundance		HOMA-IR		-0.106		0.03764		0.4922		0.6169
(HOMA-IR		(A.U.)		BMI		0.030
X BMI)		PAD4 Abundance		HOMA-IR		0.202		0.09967		2.55		0.09745
		(A.U.)		BMI		-0.003
ds-cfDNA, double-stranded cell-free DNA; NE, neutrophil elastase; PAD4, peptidylarginine deaminase 4; BMI, body mass index; HOMA-IR, homeostatic model assessment of insulin resistance. Bolded values indicate significe at p < 0.05
