# Supplementary material for: Surgical site peptidylarginine deaminase 4 (PAD4), a biomarker of NETosis, correlates with insulin resistance in total joint arthroplasty patients: A preliminary report
Source: PLoS One. 2021 Jan 22;16(1):e0245594. doi: 10.1371/journal.pone.0245594 (PMC7822240; doi:10.1371/journal.pone.0245594)
Supplement: S1 Data — (XLSX) [file pone.0245594.s002.xlsx]

## Sheet: Study Data
ID#	Age (y)	Weight (Kg)	Height (m)	BMI (Kg/m^2)	Sex	OPERATION	A1C (%)	FFA (mM)	Glucose (mg/dL)	Insulin (uIU/mL)	HOMA-IR	TG (mg/dL)	PAD4/GAPDH (A.U.)	NE/GAPDH (A.U.)	Plasma cf-dsDNA (ng/mL)
CD-02	67	84.37	1.829	25.2209	M	L THA	-	1.05045	123.785	4.10729	1.25537	37.2047	0.23633	0.204072	19.419
CD-03	71	78.019	1.625	29.5457	F	R TKA	-	0.593618	90.7026	3.8076	0.852739	41.2564	0.266784	0.162742	25.006
CD-04	81	108.863	1.803	33.488	M	L TKA	-	0.320317	95.2017	7.87515	1.85118	88.7718	0.121787	0.344381	17.763
CD-05	61	86.8	1.78	27.3955	M	L THA	-	0.585774	78.7406	2.36776	0.460343	70.5982	0.174808	0.218999	18.933
CD-06	95	65.6	1.524	28.2445	M	R THA	5.6	0.495665	101.238	3.8076	0.951786	42.4204	0.56873	0.163008	20.169
CD-07	39	87.9	1.83	26.2474	M	R THA	4.8	0.570122	90.1679	0.564849	0.125756	66.9131	0.267931	0.0165414	15.932
CD-08	71	87.09	1.79	27.1808	M	L TKA	5	0.749799	100.761	8.77001	2.1819	109.523	0.160853	0.431462	17.631
CD-09	53	36.3	1.04	33.5614	F	L THA	4.6	0.875766	96.0116	0.745296	0.176684	36.6288	0.116098	0.0195991	34.517
CD-10	57	67.5	1.676	24.0301	F	R THA	5.8	0.709517	88.967	2.54786	0.559693	159.6	0.0917806	0.423059	19.971
CD-11	66	90.719	1.86	26.2224	M	L THA	5.5	0.265754	66.3587	3.38788	0.555099	58.4147	0.143437	0.249577	16.726
CD-12	56	75.4	1.575	30.3956	F	L TKA	5.7	1.03852	83.4653	1.52683	0.31466	121.517	0.381824	0.621729	16.925
CD-16	56	59.88	1.626	22.6486	F	L THA	5.2	0.859245	85.9106	2.66791	0.56593	194.602	0.368502	0.0415465	17.37
CD-17	90	61.236	1.626	23.1614	F	L THA	5.5	0.808336	82.6748	1.40664	0.287144	63.8619	0.541753	0.0318408	16.44
CD-18	62	86.183	1.727	28.8959	M	L THA	4.6	0.719157	110.315	3.56778	0.971804	99.7047	0.366156	0.198161	72.86
CD-19	65	70.308	1.702	24.2709	F	R UKA	5	0.893994	89.367	3.20794	0.707861	84.3301	0.352643	0.40868	12.32
CD-20	56	56.7	1.651	20.8012	F	L THA	5.1	1.14493	82.4773	3.38788	0.689933	47.1052	0.205151	0.145627	28.76
CD-21	70	83	1.524	35.7362	F	L TKA	5.8	1.19011	110.94	13.4687	3.68941	31.4774	0.601314	0.167096	13.55
CD-22	68	84.6	1.65	31.0744	F	R THA	5.4	1.12074	112.19	18.1434	5.02597	56.6119	0.673641	0.117699	25.85
CD-23	60	79.4	1.81	24.2361	M	R THA	5.2	0.460381	98.6523	3.20794	0.781408	51.2418	0.281784	0.550302	50.37
CD-24	39	110.3	1.77	35.207	M	L THA	5.1	0.422319	88.8337	9.28	2.0355	53.6214	0.852398	0.0486006	76.31
CD-25	66	122.9	1.99659	30.83	M	R UKA	-	0.87742	106.653	12.222	3.21854	135.802	0.214945	0.561465	19.79
CD-26	63	72.1	1.74	23.8142	M	L THA	5.2	0.431426	89.0336	2.48783	0.546915	50.6487	0.314802	0.358172	19.04
CD-27	33	110.4	1.626	41.7569	F	L TKA	4.8	0.595189	66.7409	4.34697	0.716348	69.367	0.110234	0.225649	30.82
CD-28	32	109.4	1.829	32.7032	F	L TKA	5.5	0.669536	39.236	4.70638	0.455949	104.921	0.161524	0.78807	-
CD-30	70	123.378	1.676	43.9228	F	R TKA	5.3	1.03002	112.538	7.57667	2.10535	108.863	0.600829	0.734511	23.53
CD-31	73	108.863	1.88	30.801	M	L TKA	5.5	0.880731	80.7694	1.94739	0.388369	122.864	0.286818	0.328567	21.36
CD-32	68	99.791	1.524	42.9657	F	R THA	7	1.11041	177.964	5.24523	2.30484	96.4677	0.216084	0.27762	21.6
CD-33	56	112.492	1.676	40.0473	F	R THA	5.9	0.625116	97.6351	21.619	5.2118	87.4992	0.376047	0.0691237	18.47
CD-34	60	100	1.803	30.7616	M	L THA	4.9	0.452745	84.7195	4.34697	0.909317	87.4992	0.279834	0.070499	40.08
